# Supplementary material for: Ultra-High-Throughput Absorbance-Activated Droplet Sorting for Enzyme Screening at Kilohertz Frequencies
Source: Anal Chem. 2023 Feb 27;95(10):4597–604. doi: 10.1021/acs.analchem.2c04144 (PMC10018449; doi:10.1021/acs.analchem.2c04144)
Supplement: Supplementary file 3 — ac2c04144_si_003.zip [file ac2c04144_si_003.zip]

Archive with 1 entries (1 files):
- AADS UHT submission.dwg
